# Supplementary material for: Tensor Algebra-based Geometrical (3D) Biomacro-Molecular Descriptors for Protein Research: Theory, Applications and Comparison with other Methods
Source: Sci Rep. 2019 Aug 6;9:11391. doi: 10.1038/s41598-019-47858-2 (PMC6684663; doi:10.1038/s41598-019-47858-2)
Supplement: Supplementary file 2 — SMIII [file 41598_2019_47858_MOESM2_ESM.xlsx]

## Sheet: Index
SUPPLEMENTARY MATERIAL III
Tensor Algebra-based Geometrical (3D) Biomacro-Molecular Descriptors for Protein Research: Theory, Applications and Comparison with other Methods
Julio E. Terán, Yovani Marrero-Ponce*, Ernesto Contreras-Torres, César R. García-Jacas, Ricardo Vivas-Reyes, Enrique Terán and F. Javier Torres
Corresponding author ( ):
Yovani Marrero-Ponce
ymarrero77@yahoo.es
SUPPLEMENTARY MATERIAL III
SMIII-A	Theoretical configuration of the 10 final projects
SMIII-B	Response variable for the SCOP Classification
SMIII-C	Response variable for the Folding Rate Prediction
SMIII-D	Best Models obtained for Folding rate of protein Prediction
SMIII-E	Best Models obtained for Secondary Structural Classification of Proteins

## Sheet: SMIII-A
	Algebraic Forms					Matrix Normalization			Order	Metrics		Group			Properties
Project	Tr	TrB	TrF	TrQB	TrC	NS	SS	MP	k	Duple	Ternary	Total	Groups	AA	Charge	Hydrophobicity	Steric	Aggregation Operators	Distance to the center
proj1			x	x	x	x	x		(-3) to (2)	M5, M8	M41, M45, M59,	x			ISA		PAH, Z3	N1, K, MIC	x
proj2	x	x	x	x	x	x	x	x	(-12) to (-8)	M3, M17	M33, M37, M45, M57,M58	x	RPU, ARO,ALG, FAH,UFG		ECI	HWS	MV	N3, P2, S, I50, SIC	x
proj3		x	x					x	(4) to (8)	M5	M41, M50	x		ASP, TYR	PIE	KDS	PBS	N1, MX, GV	x
proj4				x	x		x	x	(-2) to (6)	M3	M38, M47, M50	x		ARG, PHE	ISA, ECI		MV	GM, P2, I50	x
proj5	x		x			x	x		(6) to (10)	M11, M16	M41,M46, M57	x	RPC, RPU	ALA, TYR	Z1	KDS	Z3	N3, K, MIC
proj6				x	x	x		x	(-6) to (2)	M12	M41,M48, M59	x	ARO	ARG, ASP	ECI, PIE	HWS		N1, S, I50
proj7			x	x	x		x		(-4) to (4)	M15	M45, M55, M58	x	FAH	GLU	ISA		Z3, PAH	N3, K, Q1
proj8	x							x	(-12) to (-1)	M3	M33	x	RPU		ISA, ECI	HWS	Z3, PAH	N1, TS	x
proj9			x		x		x		(-2) to (2)	M13	M41, M46, M50	x	ALG, FAH	ALA, ARG	ECI, PIE	HWS		N3, GM, P2	x
proj10		x		x		x			(-12) to (0)	M5	M48, M57 M59	x	RPU, UFG	TYR, PHE			Z3, PBS, MV	N2, AM, MX	x

## Sheet: SMIII-B
Protein	class
1AAK.pdbx_1	A+B
1AFB_1.pdbx_2	A+B
1AGX.pdbx_3	A/B
1ALL.pdbx_4	ALL_A
1APY_B.pdbx_5	A+B
1BAB_A.pdbx_6	ALL_A
1BAB_B.pdbx_7	ALL_A
1BAF_L.pdbx_8	ALL_B
1BBT_2.pdbx_9	ALL_B
1BCF_A.pdbx_10	ALL_A
1BGC.pdbx_11	ALL_A
1BJM_A.pdbx_12	ALL_B
1BQL_H.pdbx_13	ALL_B
1BQL_L.pdbx_14	ALL_B
1CDW_A.pdbx_15	A+B
1CEO.pdbx_16	A/B
1CNT_1.pdbx_17	ALL_A
1COF.pdbx_18	A+B
1DEF.pdbx_19	A+B
1DFB_L.pdbx_20	ALL_B
1DIV.pdbx_21	A+B
1DOI.pdbx_22	A+B
1DOR_A.pdbx_23	A/B
1EAP_A.pdbx_24	ALL_B
1EDH_A.pdbx_25	ALL_B
1EMY.pdbx_26	ALL_A
1EXP.pdbx_27	A/B
1FIL.pdbx_28	A+B
1FLR_H.pdbx_29	ALL_B
1FOR_L.pdbx_30	ALL_B
1FSL_A.pdbx_31	ALL_A
1GBG.pdbx_32	ALL_B
1GCA.pdbx_33	A/B
1GDH_A.pdbx_34	A/B
1GDY.pdbx_35	ALL_A
1GEN.pdbx_36	ALL_B
1GGI_H.pdbx_37	ALL_B
1GGI_L.pdbx_38	ALL_B
1GHF_H.pdbx_39	ALL_B
1GHR.pdbx_40	A/B
1GHS_A.pdbx_41	A/B
1GIA.pdbx_42	A/B
1GNH_A.pdbx_43	ALL_B
1GRJ.pdbx_44	A+B
1HDA_B.pdbx_45	ALL_A
1HDS_B.pdbx_46	ALL_A
1HLB.pdbx_47	ALL_A
1HLM.pdbx_48	ALL_A
1HRM.pdbx_49	ALL_A
1HTP.pdbx_50	A+B
1HUP.pdbx_51	A+B
1IAI_L.pdbx_52	ALL_B
1IAI_M.pdbx_53	ALL_B
1IBE_A.pdbx_54	ALL_A
1IGC_L.pdbx_55	ALL_B
1ILK.pdbx_56	ALL_A
1IND_H.pdbx_57	ALL_B
1IND_L.pdbx_58	ALL_B
1INO.pdbx_59	A+B
1ITG.pdbx_60	A+B
1ITH_A.pdbx_61	ALL_A
1JEL_H.pdbx_62	ALL_B
1LBI_A.pdbx_63	A/B
1LHT.pdbx_64	ALL_A
1LIT.pdbx_65	A+B
1MAM_L.pdbx_66	ALL_B
1MAS_A.pdbx_67	A/B
1MAZ.pdbx_68	ALL_A
1MBS.pdbx_69	ALL_A
1MFB_L.pdbx_70	ALL_B
1MKA_A.pdbx_71	A+B
1MRE_H.pdbx_72	ALL_B
1NAR.pdbx_73	A/B
1NCB_L.pdbx_74	ALL_B
1NGQ_H.pdbx_75	ALL_B
1NHK_L.pdbx_76	A+B
1NLD_H.pdbx_77	ALL_B
1NUE_A.pdbx_78	A+B
1OBR.pdbx_79	A/B
1OPG_L.pdbx_80	ALL_B
1OSA.pdbx_81	ALL_A
1OSP_L.pdbx_82	ALL_B
1OUT_A.pdbx_83	ALL_A
1OUT_B.pdbx_84	ALL_A
1PBN.pdbx_85	A/B
1PBX_A.pdbx_86	ALL_A
1PBX_B.pdbx_87	ALL_A
1PEX.pdbx_88	ALL_B
1PFK_A.pdbx_89	A/B
1PKP.pdbx_90	A+B
1PLG_H.pdbx_91	ALL_B
1PLG_L.pdbx_92	ALL_B
1PNE.pdbx_93	A+B
1POC.pdbx_94	A+B
1PVU_A.pdbx_95	A+B
1RBU.pdbx_96	A+B
1RHG_A.pdbx_97	ALL_A
1RIL.pdbx_98	A+B
1SAC_A.pdbx_99	ALL_B
1SBP.pdbx_100	A/B
1SCT_A.pdbx_101	ALL_A
1SCT_B.pdbx_102	ALL_A
1SEI_A.pdbx_103	A+B
1SPG_B.pdbx_104	ALL_A
1SRA.pdbx_105	ALL_A
1STD.pdbx_106	A+B
1TCR_A.pdbx_107	ALL_B
1TET_H.pdbx_108	ALL_B
1TFE.pdbx_109	A+B
1TRB.pdbx_110	A/B
1ULA.pdbx_111	A/B
1VCA_A.pdbx_112	ALL_B
1VGE_L.pdbx_113	ALL_B
1VHI_A.pdbx_114	A+B
1VLK.pdbx_115	ALL_A
1VLS.pdbx_116	ALL_A
1VPT.pdbx_117	A/B
1WHT_A.pdbx_118	A+B
1XEL.pdbx_119	A/B
1YUH_A.pdbx_120	ALL_B
2ALR.pdbx_121	A/B
2AYH.pdbx_122	ALL_B
2BGU.pdbx_123	A/B
2CTC.pdbx_124	A/B
2EBN.pdbx_125	A/B
2FAL.pdbx_126	ALL_A
2FBJ_L.pdbx_127	ALL_B
2GBP.pdbx_128	A/B
2HBG.pdbx_129	ALL_A
2KMB_1.pdbx_130	A+B
2LIP.pdbx_131	A/B
2MCG_1.pdbx_132	ALL_B
2MM1.pdbx_133	ALL_A
2PGH_A.pdbx_134	ALL_A
2PGH_B.pdbx_135	ALL_A
2PRD.pdbx_136	A+B
2TBD.pdbx_137	A+B
2UCE.pdbx_138	A+B
3ECA_A.pdbx_139	A/B
3HFM_H.pdbx_140	ALL_B
3HHR_C.pdbx_141	ALL_B
3SDH_A.pdbx_142	ALL_A
4PFK.pdbx_143	A/B
6FAB_L.pdbx_144	ALL_B
7FAB_H.pdbx_145	ALL_B
8ABP.pdbx_146	A/B
8ATC_B.pdbx_147	A+B
8FAB_A.pdbx_148	ALL_B
8FAB_B.pdbx_149	ALL_B
pdb1acy_L.pdbx_150	ALL_B
pdb1aep.pdbx_151	ALL_A
pdb1amp.pdbx_152	A/B
pdb1ash.pdbx_153	ALL_A
pdb1bbd_H.pdbx_154	ALL_B
pdb1bge_A.pdbx_155	ALL_A
pdb1bpl_A.pdbx_156	A+B
pdb1cer_O.pdbx_157	A/B
pdb1cfb.pdbx_158	ALL_B
pdb1cnv.pdbx_159	A/B
pdb1cvl.pdbx_160	A/B
pdb1cyw.pdbx_161	A+B
pdb1enp.pdbx_162	A/B
pdb1epa_B.pdbx_163	A+B
pdb1flp.pdbx_164	ALL_A
pdb1gaf_L.pdbx_165	ALL_B
pdb1ghf_L.pdbx_166	ALL_B
pdb1gtq_A.pdbx_167	A+B
pdb1gym.pdbx_168	A/B
pdb1hda_A.pdbx_169	ALL_A
pdb1hdg_O.pdbx_170	A/B
pdb1hds_A.pdbx_171	ALL_A
pdb1hil_B.pdbx_172	ALL_B
pdb1hjr_A.pdbx_173	A+B
pdb1ibe_B.pdbx_174	ALL_A
pdb1ikf_L.pdbx_175	ALL_B
pdb1luc_A.pdbx_176	A/B
pdb1luc_B.pdbx_177	A/B
pdb1lwi_A.pdbx_178	A/B
pdb1mac_A.pdbx_179	ALL_B
pdb1mls.pdbx_180	ALL_A
pdb1msc.pdbx_181	A+B
pdb1myg_A.pdbx_182	ALL_A
pdb1myt.pdbx_183	ALL_A
pdb1npk.pdbx_184	A+B
pdb1nsn_H.pdbx_185	ALL_B
pdb1scu_A.pdbx_186	A/B
pdb1sfe.pdbx_187	A+B
pdb1snc.pdbx_188	A+B
pdb1spg_A.pdbx_189	ALL_A
pdb1tht_A.pdbx_190	A/B
pdb1vdc.pdbx_191	A/B
pdb1vhh.pdbx_192	A+B
pdb1vsd.pdbx_193	A+B
pdb1wsa_A.pdbx_194	A/B
pdb1xnd.pdbx_195	ALL_B
pdb1xyz_A.pdbx_196	A/B
pdb1yna.pdbx_197	ALL_B
pdb1ytb_A.pdbx_198	A+B
pdb2asr.pdbx_199	ALL_A
pdb2cgr_H.pdbx_200	ALL_B
pdb2gdm.pdbx_201	ALL_A
pdb2lhb.pdbx_202	ALL_A
pdb3pga_1.pdbx_203	A/B
pdb7fab_L.pdbx_204	ALL_B

## Sheet: SMIII-C
Protein	ln(kf)
1ADW.pdbx_1	0.64
1APS.pdbx_2	-1.47
1B9C.pdbx_3	-2.76
1BA5.pdbx_4	5.91
1BDD.pdbx_5	11.69
1BEB.pdbx_6	-2.2
1BRS.pdbx_7	3.37
1BTA.pdbx_8	1.11
1C8C.pdbx_9	6.95
1C9O.pdbx_10	7.2
1CEI.pdbx_11	5.8
1CSP.pdbx_12	6.54
1DIV_c.pdbx_13	0
1DIV_n.pdbx_14	6.61
1DK7.pdbx_15	0.83
1E0L.pdbx_16	10.37
1E0M.pdbx_17	8.85
1EAL.pdbx_18	1.3
1ENH.pdbx_19	10.53
1FEX.pdbx_20	8.19
1FKB.pdbx_21	1.45
1FMK.pdbx_22	4.05
1FNF_10.pdbx_23	5.48
1FNF_9.pdbx_24	-0.92
1G6P.pdbx_25	6.3
1GXT.pdbx_26	4.39
1HCD.pdbx_27	1.1
1HDN.pdbx_28	2.69
1HEL.pdbx_29	1.25
1HMK.pdbx_30	2.79
1HNG.pdbx_31	1.8
1I1B.pdbx_32	-4.01
1IDY.pdbx_33	8.73
1IFC.pdbx_34	3.4
1IMQ.pdbx_35	7.28
1JOO.pdbx_36	0.3
1K8M.pdbx_37	-0.71
1K9Q.pdbx_38	8.37
1L2Y.pdbx_39	12.4
1L63.pdbx_40	4.1
1LMB.pdbx_41	8.5
1MJC.pdbx_42	5.23
1N88.pdbx_43	3
1NYF.pdbx_44	4.54
1OPA.pdbx_45	1.4
1PGB_ab.pdbx_46	6.4
1PGB_b.pdbx_47	12
1PHP_c.pdbx_48	-3.44
1PHP_n.pdbx_49	2.3
1PIN.pdbx_50	9.37
1PKS.pdbx_51	-1.06
1PRB.pdbx_52	12.9
1PSE.pdbx_53	1.17
1QOP_a.pdbx_54	-2.5
1QOP_b.pdbx_55	-6.9
1QTU.pdbx_56	-0.36
1RA9.pdbx_57	-2.46
1RFA.pdbx_58	7
1SCE.pdbx_59	4.17
1SHG.pdbx_60	2.1
1TEN.pdbx_61	1.06
1TIT.pdbx_62	3.6
1UBQ.pdbx_63	5.9
1URN.pdbx_64	5.76
1UZC.pdbx_65	8.68
1VII.pdbx_66	11.51
1WIT.pdbx_67	0.41
2A3D.pdbx_68	12.7
2A5E.pdbx_69	3.5
2ABD.pdbx_70	6.48
2ACY.pdbx_71	0.84
2AIT.pdbx_72	4.21
2CI2.pdbx_73	3.87
2CRO.pdbx_74	5.35
2HQI.pdbx_75	0.18
2PDD.pdbx_76	9.69
2PTL.pdbx_77	4.1
2RN2.pdbx_78	1.41
3CHY.pdbx_79	1
pdb1a6n.pdbx_80	1.1
pdb1ayi.pdbx_81	7.2
pdb1bni_A.pdbx_82	2.6
pdb1fkf.pdbx_83	1.6
pdb1jo8.pdbx_84	2.5
pdb1nti.pdbx_85	7
pdb1o6x.pdbx_86	6.8
pdb1poh.pdbx_87	2.7
pdb1psf.pdbx_88	3.2
pdb1ris.pdbx_89	6.1
pdb1rlq_C.pdbx_90	4.4
pdb1spr_A.pdbx_91	8.7
pdb1t8j.pdbx_92	11.8
pdb2lzm.pdbx_93	4.1
pdb2vik.pdbx_94	5
pdb3gb1.pdbx_95	6.3

## Sheet: SMIII-D
Code	Model	Q2LOO	Q2BOOT	SDEP	Q2EXT (w/outliers)	SDEPext (w/outliers)	Q2EXT (w/o outliers)	SDEPext (w/o outliers)
2	Terna_3_1A	74.8	73.83	2.167	32.28	3.17	85.75	2.786
5	Terna_3_2A	74.4	74.01	2.172	35.25	3.287	84.92	2.983
1	Terna_4_1B	74.74	73.18	2.17	39.56	2.842	83.33	2.903
6	Terna_4_2B	74.74	73.03	2.17	39.56	2.842	83.33	2.903
7	Terna_4_1AB	72.64	71.97	2.25	41.97	3.512	82.9	3.269
8	Terna_4_1A	77.68	76.54	2.04	34.19	3.15	82.63	2.917
9	Terna_4_2A	77.79	76.57	2.035	34.16	3.18	82.37	2.938
10	Terna_3_1B	73.34	72.58	2.229	37.21	2.934	81.72	2.916
11	Terna_3_2B	73.34	72.38	2.229	37.21	2.934	81.72	2.916
3	DuplaTerna_4_1	77.69	77.62	2.0392	60.87	2.387	79.57	2.9644
4	DuplaTerna_4_2	79.7	79.26	1.9454	55.57	2.556	78.19	2.606
12	Terna_4_2AB	70.14	70.05	2.359	41.28	3.54	57.58	2.276

## Sheet: SMIII-E
Model	Representation	Number of Variables	Correct Classification (%) Training (149)	MCC Training	Correct Classification (%) Test (55)	MCC Test
Trilinear indices based models
A	CB-BF	16	98.65	0.962	92.59	0.777
E	AVG-BF	14	94.63	0.844	87.27	0.591
B	AVG_CB-BF	19	95.97	0.884	89.09	0.718
F	CB-GS	17	97.99	0.942	90.74	0.717
G	AVG-GS	15	94.63	0.844	87.27	0.591
H	AVG_CB-GS	20	95.97	0.884	89.09	0.718
Bilinear and trilinear indices based models
C	AB, CB, AVG-BF	13	99.33	0.981	96.36	0.893
D	AB, CB, AVG-GS	9	99.33	0.981	98.18	0.943
